# Supplementary material for: Lock-In Thermal Test Simulation, Influence, and Optimum Cycle Period for Infrared Thermal Testing in Non-Destructive Testing
Source: Sensors (Basel). 2022 Dec 28;23(1):325. doi: 10.3390/s23010325 (PMC9824877; doi:10.3390/s23010325)
Supplement: Supplementary file 1 [file sensors-23-00325-s001.zip]

Archive with 1 entries (1 files):
- sensors-2074458-supplementary.mp4
